# Supplementary material for: Characterization of Cognitive, Language and Adaptive Profiles of Children and Adolescents with Malan Syndrome
Source: J Clin Med. 2022 Jul 14;11(14):4078. doi: 10.3390/jcm11144078 (PMC9316998; doi:10.3390/jcm11144078)
Supplement: Supplementary file 1 [file jcm-11-04078-s001.zip]

Archive with 1 entries (1 files):
- jcm-1734309-supplementary.pdf
